# Supplementary material for: G-quadruplex forming sequences in the genome of all known human viruses: A comprehensive guide
Source: PLoS Comput Biol. 2018 Dec 13;14(12):e1006675. doi: 10.1371/journal.pcbi.1006675 (PMC6307822; doi:10.1371/journal.pcbi.1006675)
Supplement: S3 Table — (XLSX) [file pcbi.1006675.s008.xlsx]

## Sheet: SN_reshuffling
Viruses whose median G4 count is significant at the 10% level in Single Nucleotide (SN) reshuffling
	positive strand						negative strand
Enriched in real genomes						Enriched in real genomes
	GG+		GGG+		GGGG+		GG-		GGG-		GGGG-
Baltimore.classification	Virus	Baltimore.classification	Virus	Baltimore.classification	Virus	Baltimore.classification	Virus	Baltimore.classification	Virus	Baltimore.classification	Virus
dsDNA	Cercopithecine 1 herpesvirus	dsDNA	Cercopithecine 1 herpesvirus	dsDNA	Cercopithecine 1 herpesvirus	dsDNA	Cercopithecine 1 herpesvirus	dsDNA	Cercopithecine 1 herpesvirus	dsDNA	Cercopithecine 1 herpesvirus
dsDNA	Cercopithecine 16 herpesvirus	dsDNA	Cercopithecine 16 herpesvirus	dsDNA	Cercopithecine 16 herpesvirus	dsDNA	Cercopithecine 16 herpesvirus	dsDNA	Cercopithecine 16 herpesvirus	dsDNA	Cercopithecine 16 herpesvirus
dsDNA	Cercopithecine 2 herpesvirus	dsDNA	Cercopithecine 2 herpesvirus	dsDNA	Cercopithecine 2 herpesvirus	dsDNA	Cercopithecine 2 herpesvirus	dsDNA	Cercopithecine 2 herpesvirus	dsDNA	Cercopithecine 2 herpesvirus
dsDNA	Cercopithecine 5 herpesvirus	dsDNA	Cercopithecine 5 herpesvirus	dsDNA	Cercopithecine 5 herpesvirus	dsDNA	Cercopithecine 5 herpesvirus	dsDNA	Cercopithecine 5 herpesvirus	dsDNA	Cercopithecine 5 herpesvirus
dsDNA	Cercopithecine 8 herpesvirus	dsDNA	Cercopithecine 8 herpesvirus	dsDNA	Cercopithecine 8 herpesvirus	dsDNA	Cercopithecine 8 herpesvirus	dsDNA	Cercopithecine 8 herpesvirus	dsDNA	Cercopithecine 8 herpesvirus
dsDNA	Cercopithecine 9 herpesvirus	dsDNA	Cercopithecine 9 herpesvirus	dsDNA	Cercopithecine 9 herpesvirus	dsDNA	Cercopithecine 9 herpesvirus	dsDNA	Cercopithecine 9 herpesvirus	dsDNA	Cercopithecine 9 herpesvirus
dsDNA	Cowpox virus					dsDNA	Cowpox virus
dsDNA	Epstein-Barr virus	dsDNA	Epstein-Barr virus	dsDNA	Epstein-Barr virus	dsDNA	Epstein-Barr virus	dsDNA	Epstein-Barr virus	dsDNA	Epstein-Barr virus
dsDNA	Human adenovirus A					dsDNA	Human adenovirus A
dsDNA	Human adenovirus B	dsDNA	Human adenovirus B			dsDNA	Human adenovirus B
dsDNA	Human adenovirus C	dsDNA	Human adenovirus C			dsDNA	Human adenovirus C
dsDNA	Human adenovirus D	dsDNA	Human adenovirus D			dsDNA	Human adenovirus D
dsDNA	Human adenovirus E	dsDNA	Human adenovirus E			dsDNA	Human adenovirus E			dsDNA	Human adenovirus E
dsDNA	Human adenovirus F	dsDNA	Human adenovirus F			dsDNA	Human adenovirus F
dsDNA	Human adenovirus G	dsDNA	Human adenovirus G	dsDNA	Human adenovirus G	dsDNA	Human adenovirus G
dsDNA	Human cytomegalovirus			dsDNA	Human cytomegalovirus			dsDNA	Human cytomegalovirus	dsDNA	Human cytomegalovirus
dsDNA	Human herpesvirus 1	dsDNA	Human herpesvirus 1	dsDNA	Human herpesvirus 1	dsDNA	Human herpesvirus 1	dsDNA	Human herpesvirus 1	dsDNA	Human herpesvirus 1
dsDNA	Human herpesvirus 2	dsDNA	Human herpesvirus 2	dsDNA	Human herpesvirus 2	dsDNA	Human herpesvirus 2	dsDNA	Human herpesvirus 2	dsDNA	Human herpesvirus 2
dsDNA	Human herpesvirus 6A	dsDNA	Human herpesvirus 6A			dsDNA	Human herpesvirus 6A	dsDNA	Human herpesvirus 6A	dsDNA	Human herpesvirus 6A
dsDNA	Human herpesvirus 6B	dsDNA	Human herpesvirus 6B			dsDNA	Human herpesvirus 6B	dsDNA	Human herpesvirus 6B	dsDNA	Human herpesvirus 6B
dsDNA	Human herpesvirus 7	dsDNA	Human herpesvirus 7			dsDNA	Human herpesvirus 7	dsDNA	Human herpesvirus 7	dsDNA	Human herpesvirus 7
dsDNA	Human herpesvirus 8	dsDNA	Human herpesvirus 8	dsDNA	Human herpesvirus 8	dsDNA	Human herpesvirus 8	dsDNA	Human herpesvirus 8	dsDNA	Human herpesvirus 8
dsDNA	Human papillomavirus 1					dsDNA	Human papillomavirus 1
dsDNA	Human papillomavirus 16					dsDNA	Human papillomavirus 16
dsDNA	Human papillomavirus 18	dsDNA	Human papillomavirus 18			dsDNA	Human papillomavirus 18
dsDNA	Human papillomavirus 2	dsDNA	Human papillomavirus 2			dsDNA	Human papillomavirus 2
						dsDNA	JC polyomavirus
dsDNA	Merkel cell polyomavirus	dsDNA	Merkel cell polyomavirus			dsDNA	Merkel cell polyomavirus
dsDNA	Monkeypox virus					dsDNA	Monkeypox virus
dsDNA	Vaccinia virus					dsDNA	Vaccinia virus
dsDNA	Varicella-zoster virus	dsDNA	Varicella-zoster virus	dsDNA	Varicella-zoster virus	dsDNA	Varicella-zoster virus	dsDNA	Varicella-zoster virus	dsDNA	Varicella-zoster virus
dsDNA	Variola virus					dsDNA	Variola virus
dsDNA	WU polyomavirus
dsDNA	Yaba like disease virus					dsDNA	Yaba like disease virus
dsDNA	Yaba monkey tumor virus					dsDNA	Yaba monkey tumor virus
dsDNA (RT)	Hepatitis B virus					ssRNA (-)	Hepatitis delta virus
dsRNA	Rotavirus B segment 3
						ssDNA	Adeno-associated virus
ssDNA	Human bocavirus 2
ssDNA	Human parvovirus B19					ssDNA	Human parvovirus B19
ssDNA	Torque teno virus 1	ssDNA	Torque teno virus 1					ssDNA	Torque teno virus 1	ssDNA	Torque teno virus 1
ssDNA	Torque teno virus 3					ssDNA	Torque teno virus 3	ssDNA	Torque teno virus 3	ssDNA	Torque teno virus 3
ssDNA	Torque teno virus 4	ssDNA	Torque teno virus 4			ssDNA	Torque teno virus 4	ssDNA	Torque teno virus 4
ssDNA	Torque teno virus 5	ssDNA	Torque teno virus 5
ssDNA	Torque teno virus SLE
ssRNA (-)	Bunyavirus La Crosse segment S
						ssRNA (-)	Crimean-Congo hemorrhagic fever virus segment M	ssRNA (-)	Crimean-Congo hemorrhagic fever virus segment M
ssRNA (-)	Dugbe virus segment M (2 seq)
ssRNA (-)	Ebolavirus					ssRNA (-)	Ebolavirus
ssRNA (-)	European bat lyssavirus
		ssRNA (-)	Hantaan virus segment L
ssRNA (-)	Hantaan virus segment M
		ssRNA (-)	Hantaan virus segment S
		ssRNA (-)	Human parainfluenza 1
						ssRNA (-)	Human parainfluenza 2	ssRNA (-)	Human parainfluenza 2
						ssRNA (-)	Human parainfluenza 4
						ssRNA (-)	Human respiratory syncytial virus A
						ssRNA (-)	Human respiratory syncytial virus B
ssRNA (-)	Influenza B virus segment 4
						ssRNA (-)	Influenza C virus (C/Ann Arbor/1/50) segment 4
				ssRNA (-)	Junin arenavirus segment L			ssRNA (-)	Junin arenavirus segment L	ssRNA (-)	Junin arenavirus segment L
ssRNA (-)	Junin arenavirus segment S	ssRNA (-)	Junin arenavirus segment S
						ssRNA (-)	Lake Victoria marburgvirus
ssRNA (-)	Lassa virus segment L	ssRNA (-)	Lassa virus segment L	ssRNA (-)	Lassa virus segment L	ssRNA (-)	Lassa virus segment L	ssRNA (-)	Lassa virus segment L
		ssRNA (-)	Lymphocytic choriomeningitis virus segment L (2 seq)					ssRNA (-)	Lymphocytic choriomeningitis virus segment L (2 seq)
				ssRNA (-)	Machupo virus segment L			ssRNA (-)	Machupo virus segment L	ssRNA (-)	Machupo virus segment L
		ssRNA (-)	Machupo virus segment S
ssRNA (-)	Measles virus					ssRNA (-)	Measles virus	ssRNA (-)	Measles virus
ssRNA (-)	Mumps virus					ssRNA (-)	Mumps virus
						ssRNA (-)	Nipah virus
ssRNA (-)	Pichinde virus segment L (2 seq)	ssRNA (-)	Pichinde virus segment L (2 seq)			ssRNA (-)	Pichinde virus segment L (2 seq)
ssRNA (-)	Rabies virus
ssRNA (-)	Rift valley fever virus segmentS	ssRNA (-)	Rift valley fever virus segmentS	ssRNA (-)	Rift valley fever virus segmentS
		ssRNA (-)	Seoul virus segment M
		ssRNA (-)	Seoul virus segment S
						ssRNA (-)	Toscana virus segment L
		ssRNA (-)	Toscana virus segment S
								ssRNA (-)	Uukuniemi virus segment M	ssRNA (-)	Uukuniemi virus segment M
						ssRNA (-)	Vesicular stomatitis virus Indiana
		ssRNA (+)	Aichi virus							ssRNA (+)	Aichi virus
						ssRNA (+)	Barmah forest virus
						ssRNA (+)	Cosavirus A	ssRNA (+)	Cosavirus A
ssRNA (+)	Dengue virus 1
ssRNA (+)	Dengue virus 2					ssRNA (+)	Dengue virus 2
ssRNA (+)	Dengue virus 3
ssRNA (+)	Dengue virus 4					ssRNA (+)	Dengue virus 4	ssRNA (+)	Dengue virus 4
						ssRNA (+)	Encephalomyocarditis virus
ssRNA (+)	enterovirus D
ssRNA (+)	GB virus C/Hepatitis G virus
ssRNA (+)	Hepatitis C Genotype 1
ssRNA (+)	Hepatitis C Genotype 2
ssRNA (+)	Hepatitis C Genotype 3
ssRNA (+)	Hepatitis C Genotype 4					ssRNA (+)	Hepatitis C Genotype 4
ssRNA (+)	Hepatitis C Genotype 5					ssRNA (+)	Hepatitis C Genotype 5
ssRNA (+)	Hepatitis C Genotype 6
						ssRNA (+)	Human coronavirus HCoV NL63
						ssRNA (+)	Human enterovirus C
						ssRNA (+)	Human Hepatitis A virus
						ssRNA (+)	Human Poliovirus
						ssRNA (+)	Human rhinovirus A
						ssRNA (+)	Human rhinovirus B
						ssRNA (+)	Human rhinovirus C
						ssRNA (+)	Human rhinovirus D
						ssRNA (+)	Japanese encephalitis virus
ssRNA (+)	Louping ill virus
						ssRNA (+)	Mayaro virus
						ssRNA (+)	Mengo encephalomyocarditis virus	ssRNA (+)	Mengo encephalomyocarditis virus	ssRNA (+)	Mengo encephalomyocarditis virus
						ssRNA (+)	Murray valley encephalitis virus
ssRNA (+)	Norwalk virus GI							ssRNA (+)	Norwalk virus GI
ssRNA (+)	Porcine enteric sapovirus
ssRNA (+)	Powassan virus
						ssRNA (+)	Rosavirus 2	ssRNA (+)	Rosavirus 2
						ssRNA (+)	Ross river virus
ssRNA (+)	Salivirus A							ssRNA (+)	Salivirus A	ssRNA (+)	Salivirus A
						ssRNA (+)	Sapporo virus C12
		ssRNA (+)	Sapporo virus Hu/Dresden/pJG-Sap01/DE
ssRNA (+)	Sapporo virus Mc10
ssRNA (+)	St. louis encephalitis virus
ssRNA (+)	Yellow fever virus					ssRNA (+)	Yellow fever virus
						ssRNA (+)	Zika virus
ssRNA (RT)	HIV	ssRNA (RT)	HIV			ssRNA (RT)	HIV
ssRNA (RT)	HTLV1					ssRNA (RT)	HTLV1	ssRNA (RT)	HTLV1
ssRNA (RT)	HTLV2					ssRNA (RT)	HTLV2
ssRNA (RT)	Human spumaretrovirus					ssRNA (RT)	Human spumaretrovirus
ssRNA (RT)	Simian foamy virus					ssRNA (RT)	Simian foamy virus
ssRNA (RT)	SIV					ssRNA (RT)	SIV
ssRNA (RT)	STLV					ssRNA (RT)	STLV
Enriched in simulated genomes						Enriched in simulated genomes
dsDNA	Molluscum contagiosum virus	dsDNA	Molluscum contagiosum virus			dsDNA	Molluscum contagiosum virus	dsDNA	Molluscum contagiosum virus
dsDNA	Orf virus	dsDNA	Orf virus			dsDNA	Orf virus	dsDNA	Orf virus
dsRNA	Banna virus segment 1
ssRNA (-)	Human parainfluenza 2
ssRNA (+)	Human coronavirus HCoV 229E
ssRNA (+)	Human coronavirus HCoV HKU1
ssRNA (+)	Human coronavirus HCoV OC43
ssRNA (+)	Rubella virus	ssRNA (+)	Rubella virus					ssRNA (+)	Rubella virus
ssRNA (+)	Sagiyama virus

## Sheet: ISLAND_reshuffling
Viruses whose median G4 count is significant at the 10% level in Island (ISL) reshuffling
	positive strand						negative strand
Enriched in real genomes						Enriched in real genomes
	GG+		GGG+		GGGG+		GG-		GGG-		GGGG-
Baltimore.classification	Virus	Baltimore.classification	Virus	Baltimore.classification	Virus	Baltimore.classification	Virus	Baltimore.classification	Virus	Baltimore.classification	Virus
dsDNA	Cercopithecine 1 herpesvirus	dsDNA	Cercopithecine 1 herpesvirus	dsDNA	Cercopithecine 1 herpesvirus	dsDNA	Cercopithecine 1 herpesvirus	dsDNA	Cercopithecine 1 herpesvirus	dsDNA	Cercopithecine 1 herpesvirus
dsDNA	Cercopithecine 16 herpesvirus	dsDNA	Cercopithecine 16 herpesvirus	dsDNA	Cercopithecine 16 herpesvirus	dsDNA	Cercopithecine 16 herpesvirus	dsDNA	Cercopithecine 16 herpesvirus	dsDNA	Cercopithecine 16 herpesvirus
dsDNA	Cercopithecine 2 herpesvirus	dsDNA	Cercopithecine 2 herpesvirus	dsDNA	Cercopithecine 2 herpesvirus	dsDNA	Cercopithecine 2 herpesvirus	dsDNA	Cercopithecine 2 herpesvirus	dsDNA	Cercopithecine 2 herpesvirus
dsDNA	Cercopithecine 5 herpesvirus	dsDNA	Cercopithecine 5 herpesvirus	dsDNA	Cercopithecine 5 herpesvirus	dsDNA	Cercopithecine 5 herpesvirus	dsDNA	Cercopithecine 5 herpesvirus	dsDNA	Cercopithecine 5 herpesvirus
dsDNA	Cercopithecine 8 herpesvirus	dsDNA	Cercopithecine 8 herpesvirus	dsDNA	Cercopithecine 8 herpesvirus	dsDNA	Cercopithecine 8 herpesvirus	dsDNA	Cercopithecine 8 herpesvirus	dsDNA	Cercopithecine 8 herpesvirus
dsDNA	Cercopithecine 9 herpesvirus	dsDNA	Cercopithecine 9 herpesvirus	dsDNA	Cercopithecine 9 herpesvirus	dsDNA	Cercopithecine 9 herpesvirus	dsDNA	Cercopithecine 9 herpesvirus	dsDNA	Cercopithecine 9 herpesvirus
dsDNA	Cowpox virus					dsDNA	Cowpox virus
dsDNA	Epstein-Barr virus	dsDNA	Epstein-Barr virus	dsDNA	Epstein-Barr virus	dsDNA	Epstein-Barr virus	dsDNA	Epstein-Barr virus	dsDNA	Epstein-Barr virus
dsDNA	Human adenovirus A	dsDNA	Human adenovirus A			dsDNA	Human adenovirus A
dsDNA	Human adenovirus B	dsDNA	Human adenovirus B			dsDNA	Human adenovirus B
dsDNA	Human adenovirus C	dsDNA	Human adenovirus C			dsDNA	Human adenovirus C	dsDNA	Human adenovirus C
dsDNA	Human adenovirus D	dsDNA	Human adenovirus D			dsDNA	Human adenovirus D
dsDNA	Human adenovirus E	dsDNA	Human adenovirus E			dsDNA	Human adenovirus E			dsDNA	Human adenovirus E
dsDNA	Human adenovirus F	dsDNA	Human adenovirus F			dsDNA	Human adenovirus F
dsDNA	Human adenovirus G	dsDNA	Human adenovirus G	dsDNA	Human adenovirus G	dsDNA	Human adenovirus G
dsDNA	Human cytomegalovirus	dsDNA	Human cytomegalovirus	dsDNA	Human cytomegalovirus	dsDNA	Human cytomegalovirus	dsDNA	Human cytomegalovirus	dsDNA	Human cytomegalovirus
dsDNA	Human herpesvirus 1	dsDNA	Human herpesvirus 1	dsDNA	Human herpesvirus 1	dsDNA	Human herpesvirus 1	dsDNA	Human herpesvirus 1	dsDNA	Human herpesvirus 1
dsDNA	Human herpesvirus 2	dsDNA	Human herpesvirus 2	dsDNA	Human herpesvirus 2	dsDNA	Human herpesvirus 2	dsDNA	Human herpesvirus 2	dsDNA	Human herpesvirus 2
dsDNA	Human herpesvirus 6A	dsDNA	Human herpesvirus 6A			dsDNA	Human herpesvirus 6A	dsDNA	Human herpesvirus 6A	dsDNA	Human herpesvirus 6A
dsDNA	Human herpesvirus 6B	dsDNA	Human herpesvirus 6B			dsDNA	Human herpesvirus 6B	dsDNA	Human herpesvirus 6B	dsDNA	Human herpesvirus 6B
dsDNA	Human herpesvirus 7	dsDNA	Human herpesvirus 7			dsDNA	Human herpesvirus 7	dsDNA	Human herpesvirus 7	dsDNA	Human herpesvirus 7
dsDNA	Human herpesvirus 8	dsDNA	Human herpesvirus 8	dsDNA	Human herpesvirus 8	dsDNA	Human herpesvirus 8	dsDNA	Human herpesvirus 8	dsDNA	Human herpesvirus 8
dsDNA	Human papillomavirus 1
dsDNA	Human papillomavirus 16					dsDNA	Human papillomavirus 16
		dsDNA	Human papillomavirus 18			dsDNA	Human papillomavirus 18
dsDNA	Human papillomavirus 2	dsDNA	Human papillomavirus 2			dsDNA	Human papillomavirus 2
dsDNA	Merkel cell polyomavirus
dsDNA	Molluscum contagiosum virus	dsDNA	Molluscum contagiosum virus			dsDNA	Molluscum contagiosum virus	dsDNA	Molluscum contagiosum virus
dsDNA	Monkeypox virus					dsDNA	Monkeypox virus
dsDNA	Orf virus	dsDNA	Orf virus			dsDNA	Orf virus	dsDNA	Orf virus
dsDNA	Vaccinia virus
dsDNA	Varicella-zoster virus	dsDNA	Varicella-zoster virus	dsDNA	Varicella-zoster virus	dsDNA	Varicella-zoster virus	dsDNA	Varicella-zoster virus	dsDNA	Varicella-zoster virus
dsDNA	Variola virus					dsDNA	Variola virus
dsDNA	WU polyomavirus
dsDNA	Yaba like disease virus					dsDNA	Yaba like disease virus
dsDNA	Yaba monkey tumor virus					dsDNA	Yaba monkey tumor virus
						dsRNA	Rotavirus A segment 6
dsRNA	Rotavirus B segment 3
						dsRNA	Rotavirus C segment 3
						ssDNA	Adeno-associated virus
ssDNA	Human bocavirus 2
ssDNA	Human parvovirus B19					ssDNA	Human parvovirus B19
ssDNA	Torque teno virus 1							ssDNA	Torque teno virus 1	ssDNA	Torque teno virus 1
ssDNA	Torque teno virus 3					ssDNA	Torque teno virus 3	ssDNA	Torque teno virus 3	ssDNA	Torque teno virus 3
ssDNA	Torque teno virus 4					ssDNA	Torque teno virus 4	ssDNA	Torque teno virus 4
ssDNA	Torque teno virus 5
ssDNA	Torque teno virus SLE
						ssRNA (-)	Crimean-Congo hemorrhagic fever virus segment M	ssRNA (-)	Crimean-Congo hemorrhagic fever virus segment M
ssRNA (-)	Dugbe virus segment M (2 seq)
ssRNA (-)	Ebolavirus
ssRNA (-)	European bat lyssavirus
		ssRNA (-)	Hantaan virus segment L
		ssRNA (-)	Human parainfluenza 1
						ssRNA (-)	Human parainfluenza 2	ssRNA (-)	Human parainfluenza 2
						ssRNA (-)	Human parainfluenza 4
						ssRNA (-)	Human respiratory syncytial virus A
						ssRNA (-)	Human respiratory syncytial virus B
						ssRNA (-)	Influenza C virus (C/Ann Arbor/1/50) segment 4
				ssRNA (-)	Junin arenavirus segment L			ssRNA (-)	Junin arenavirus segment L	ssRNA (-)	Junin arenavirus segment L
		ssRNA (-)	Junin arenavirus segment S
						ssRNA (-)	Lake Victoria marburgvirus
ssRNA (-)	Lassa virus segment L	ssRNA (-)	Lassa virus segment L	ssRNA (-)	Lassa virus segment L	ssRNA (-)	Lassa virus segment L	ssRNA (-)	Lassa virus segment L
		ssRNA (-)	Lymphocytic choriomeningitis virus segment L (2 seq)					ssRNA (-)	Lymphocytic choriomeningitis virus segment L (2 seq)
				ssRNA (-)	Machupo virus segment L			ssRNA (-)	Machupo virus segment L	ssRNA (-)	Machupo virus segment L
		ssRNA (-)	Machupo virus segment S
						ssRNA (-)	Measles virus	ssRNA (-)	Measles virus
ssRNA (-)	Mumps virus					ssRNA (-)	Mumps virus
						ssRNA (-)	Nipah virus
						ssRNA (-)	Pichinde virus segment L (2 seq)
ssRNA (-)	Rift valley fever virus segmentS	ssRNA (-)	Rift valley fever virus segmentS	ssRNA (-)	Rift valley fever virus segmentS
		ssRNA (-)	Seoul virus segment M
		ssRNA (-)	Seoul virus segment S
ssRNA (-)	Toscana virus segment S	ssRNA (-)	Toscana virus segment S
								ssRNA (-)	Uukuniemi virus segment M	ssRNA (-)	Uukuniemi virus segment M
		ssRNA (+)	Aichi virus			ssRNA (+)	Aichi virus			ssRNA (+)	Aichi virus
						ssRNA (+)	Barmah forest virus
						ssRNA (+)	Cosavirus A
						ssRNA (+)	Eastern equine encephalitis virus
						ssRNA (+)	Human coronavirus HCoV NL63
		ssRNA (+)	Human Poliovirus
						ssRNA (+)	Human rhinovirus B
						ssRNA (+)	Japanese encephalitis virus
						ssRNA (+)	Mayaro virus
						ssRNA (+)	Mengo encephalomyocarditis virus	ssRNA (+)	Mengo encephalomyocarditis virus	ssRNA (+)	Mengo encephalomyocarditis virus
ssRNA (+)	Norwalk virus GI
						ssRNA (+)	Rosavirus 2	ssRNA (+)	Rosavirus 2
						ssRNA (+)	Salivirus A	ssRNA (+)	Salivirus A	ssRNA (+)	Salivirus A
		ssRNA (+)	Sapporo virus Hu/Dresden/pJG-Sap01/DE
								ssRNA (+)	Sindbis virus
		ssRNA (+)	Western equine encephalitis virus
						ssRNA (+)	Zika virus
						ssRNA (RT)	HIV
						ssRNA (RT)	HTLV1
ssRNA (RT)	Human spumaretrovirus					ssRNA (RT)	Human spumaretrovirus
						ssRNA (RT)	Simian foamy virus
						ssRNA (RT)	SIV
						ssRNA (RT)	STLV
Enriched in simulated genomes						Enriched in simulated genomes
ssRNA (-)	Human parainfluenza 2
						ssRNA (+)	Hepatitis E virus
ssRNA (+)	Human coronavirus HCoV HKU1
ssRNA (+)	Sagiyama virus
ssRNA (+)	Sapporo virus Hu/Dresden/pJG-Sap01/DE

## Sheet: BOTH
Viruses whose median G4 count is significant at the 10% level in both Single Nucleotide (SN) and Island (ISL) reshuffling
	positive strand						negative strand
Enriched in real genomes						Enriched in real genomes
	GG+		GGG+		GGGG+		GG-		GGG-		GGGG-
Baltimore.classification	Virus	Baltimore.classification	Virus	Baltimore.classification	Virus	Baltimore.classification	Virus	Baltimore.classification	Virus	Baltimore.classification	Virus
dsDNA	Cercopithecine 1 herpesvirus	dsDNA	Cercopithecine 1 herpesvirus	dsDNA	Cercopithecine 1 herpesvirus	dsDNA	Cercopithecine 1 herpesvirus	dsDNA	Cercopithecine 1 herpesvirus	dsDNA	Cercopithecine 1 herpesvirus
dsDNA	Cercopithecine 16 herpesvirus	dsDNA	Cercopithecine 16 herpesvirus	dsDNA	Cercopithecine 16 herpesvirus	dsDNA	Cercopithecine 16 herpesvirus	dsDNA	Cercopithecine 16 herpesvirus	dsDNA	Cercopithecine 16 herpesvirus
dsDNA	Cercopithecine 2 herpesvirus	dsDNA	Cercopithecine 2 herpesvirus	dsDNA	Cercopithecine 2 herpesvirus	dsDNA	Cercopithecine 2 herpesvirus	dsDNA	Cercopithecine 2 herpesvirus	dsDNA	Cercopithecine 2 herpesvirus
dsDNA	Cercopithecine 5 herpesvirus	dsDNA	Cercopithecine 5 herpesvirus	dsDNA	Cercopithecine 5 herpesvirus	dsDNA	Cercopithecine 5 herpesvirus	dsDNA	Cercopithecine 5 herpesvirus	dsDNA	Cercopithecine 5 herpesvirus
dsDNA	Cercopithecine 8 herpesvirus	dsDNA	Cercopithecine 8 herpesvirus	dsDNA	Cercopithecine 8 herpesvirus	dsDNA	Cercopithecine 8 herpesvirus	dsDNA	Cercopithecine 8 herpesvirus	dsDNA	Cercopithecine 8 herpesvirus
dsDNA	Cercopithecine 9 herpesvirus	dsDNA	Cercopithecine 9 herpesvirus	dsDNA	Cercopithecine 9 herpesvirus	dsDNA	Cercopithecine 9 herpesvirus	dsDNA	Cercopithecine 9 herpesvirus	dsDNA	Cercopithecine 9 herpesvirus
dsDNA	Cowpox virus					dsDNA	Cowpox virus
dsDNA	Epstein-Barr virus	dsDNA	Epstein-Barr virus	dsDNA	Epstein-Barr virus	dsDNA	Epstein-Barr virus	dsDNA	Epstein-Barr virus	dsDNA	Epstein-Barr virus
dsDNA	Human adenovirus A					dsDNA	Human adenovirus A
dsDNA	Human adenovirus B	dsDNA	Human adenovirus B			dsDNA	Human adenovirus B
dsDNA	Human adenovirus C	dsDNA	Human adenovirus C			dsDNA	Human adenovirus C
dsDNA	Human adenovirus D	dsDNA	Human adenovirus D			dsDNA	Human adenovirus D
dsDNA	Human adenovirus E	dsDNA	Human adenovirus E			dsDNA	Human adenovirus E			dsDNA	Human adenovirus E
dsDNA	Human adenovirus F	dsDNA	Human adenovirus F			dsDNA	Human adenovirus F
dsDNA	Human adenovirus G	dsDNA	Human adenovirus G	dsDNA	Human adenovirus G	dsDNA	Human adenovirus G
dsDNA	Human cytomegalovirus			dsDNA	Human cytomegalovirus			dsDNA	Human cytomegalovirus	dsDNA	Human cytomegalovirus
dsDNA	Human herpesvirus 1	dsDNA	Human herpesvirus 1	dsDNA	Human herpesvirus 1	dsDNA	Human herpesvirus 1	dsDNA	Human herpesvirus 1	dsDNA	Human herpesvirus 1
dsDNA	Human herpesvirus 2	dsDNA	Human herpesvirus 2	dsDNA	Human herpesvirus 2	dsDNA	Human herpesvirus 2	dsDNA	Human herpesvirus 2	dsDNA	Human herpesvirus 2
dsDNA	Human herpesvirus 6A	dsDNA	Human herpesvirus 6A			dsDNA	Human herpesvirus 6A	dsDNA	Human herpesvirus 6A	dsDNA	Human herpesvirus 6A
dsDNA	Human herpesvirus 6B	dsDNA	Human herpesvirus 6B			dsDNA	Human herpesvirus 6B	dsDNA	Human herpesvirus 6B	dsDNA	Human herpesvirus 6B
dsDNA	Human herpesvirus 7	dsDNA	Human herpesvirus 7			dsDNA	Human herpesvirus 7	dsDNA	Human herpesvirus 7	dsDNA	Human herpesvirus 7
dsDNA	Human herpesvirus 8	dsDNA	Human herpesvirus 8	dsDNA	Human herpesvirus 8	dsDNA	Human herpesvirus 8	dsDNA	Human herpesvirus 8	dsDNA	Human herpesvirus 8
dsDNA	Human papillomavirus 1
dsDNA	Human papillomavirus 16					dsDNA	Human papillomavirus 16
		dsDNA	Human papillomavirus 18			dsDNA	Human papillomavirus 18
dsDNA	Human papillomavirus 2	dsDNA	Human papillomavirus 2			dsDNA	Human papillomavirus 2
dsDNA	Merkel cell polyomavirus
dsDNA	Monkeypox virus					dsDNA	Monkeypox virus
dsDNA	Vaccinia virus
dsDNA	Varicella-zoster virus	dsDNA	Varicella-zoster virus	dsDNA	Varicella-zoster virus	dsDNA	Varicella-zoster virus	dsDNA	Varicella-zoster virus	dsDNA	Varicella-zoster virus
dsDNA	Variola virus					dsDNA	Variola virus
dsDNA	WU polyomavirus
dsDNA	Yaba like disease virus					dsDNA	Yaba like disease virus
dsDNA	Yaba monkey tumor virus					dsDNA	Yaba monkey tumor virus
dsRNA	Rotavirus B segment 3
						ssDNA	Adeno-associated virus
ssDNA	Human bocavirus 2
ssDNA	Human parvovirus B19					ssDNA	Human parvovirus B19
ssDNA	Torque teno virus 1							ssDNA	Torque teno virus 1	ssDNA	Torque teno virus 1
ssDNA	Torque teno virus 3					ssDNA	Torque teno virus 3	ssDNA	Torque teno virus 3	ssDNA	Torque teno virus 3
ssDNA	Torque teno virus 4					ssDNA	Torque teno virus 4	ssDNA	Torque teno virus 4
ssDNA	Torque teno virus 5
ssDNA	Torque teno virus SLE
						ssRNA (-)	Crimean-Congo hemorrhagic fever virus segment M	ssRNA (-)	Crimean-Congo hemorrhagic fever virus segment M
ssRNA (-)	Dugbe virus segment M (2 seq)
ssRNA (-)	Ebolavirus
ssRNA (-)	European bat lyssavirus
		ssRNA (-)	Hantaan virus segment L
		ssRNA (-)	Human parainfluenza 1
						ssRNA (-)	Human parainfluenza 2	ssRNA (-)	Human parainfluenza 2
						ssRNA (-)	Human parainfluenza 4
						ssRNA (-)	Human respiratory syncytial virus A
						ssRNA (-)	Human respiratory syncytial virus B
						ssRNA (-)	Influenza C virus (C/Ann Arbor/1/50) segment 4
				ssRNA (-)	Junin arenavirus segment L			ssRNA (-)	Junin arenavirus segment L	ssRNA (-)	Junin arenavirus segment L
		ssRNA (-)	Junin arenavirus segment S
						ssRNA (-)	Lake Victoria marburgvirus
ssRNA (-)	Lassa virus segment L	ssRNA (-)	Lassa virus segment L	ssRNA (-)	Lassa virus segment L	ssRNA (-)	Lassa virus segment L	ssRNA (-)	Lassa virus segment L
		ssRNA (-)	Lymphocytic choriomeningitis virus segment L (2 seq)					ssRNA (-)	Lymphocytic choriomeningitis virus segment L (2 seq)
		ssRNA (-)	Machupo virus segment S	ssRNA (-)	Machupo virus segment L			ssRNA (-)	Machupo virus segment L	ssRNA (-)	Machupo virus segment L
						ssRNA (-)	Measles virus	ssRNA (-)	Measles virus
ssRNA (-)	Mumps virus					ssRNA (-)	Mumps virus
						ssRNA (-)	Nipah virus
						ssRNA (-)	Pichinde virus segment L (2 seq)
ssRNA (-)	Rift valley fever virus segmentS	ssRNA (-)	Rift valley fever virus segmentS	ssRNA (-)	Rift valley fever virus segmentS
		ssRNA (-)	Seoul virus segment M
		ssRNA (-)	Seoul virus segment S
		ssRNA (-)	Toscana virus segment S
								ssRNA (-)	Uukuniemi virus segment M	ssRNA (-)	Uukuniemi virus segment M
		ssRNA (+)	Aichi virus							ssRNA (+)	Aichi virus
						ssRNA (+)	Barmah forest virus
						ssRNA (+)	Cosavirus A
						ssRNA (+)	Human coronavirus HCoV NL63
						ssRNA (+)	Human rhinovirus B
						ssRNA (+)	Japanese encephalitis virus
						ssRNA (+)	Mayaro virus
						ssRNA (+)	Mengo encephalomyocarditis virus	ssRNA (+)	Mengo encephalomyocarditis virus	ssRNA (+)	Mengo encephalomyocarditis virus
ssRNA (+)	Norwalk virus GI
						ssRNA (+)	Rosavirus 2	ssRNA (+)	Rosavirus 2
								ssRNA (+)	Salivirus A	ssRNA (+)	Salivirus A
		ssRNA (+)	Sapporo virus Hu/Dresden/pJG-Sap01/DE
						ssRNA (+)	Zika virus
						ssRNA (RT)	HIV
						ssRNA (RT)	HTLV1
ssRNA (RT)	Human spumaretrovirus					ssRNA (RT)	Human spumaretrovirus
						ssRNA (RT)	Simian foamy virus
						ssRNA (RT)	SIV
						ssRNA (RT)	STLV
Enriched in simulated genomes						Enriched in simulated genomes
ssRNA (-)	Human parainfluenza 2
ssRNA (+)	Human coronavirus HCoV HKU1
ssRNA (+)	Sagiyama virus
Discordants between the two simulations						Discordants between the two simulations
dsDNA	Molluscum contagiosum virus	dsDNA	Molluscum contagiosum virus			dsDNA	Molluscum contagiosum virus	dsDNA	Molluscum contagiosum virus
dsDNA	Orf virus	dsDNA	Orf virus			dsDNA	Orf virus	dsDNA	Orf virus
